# Supplementary material for: Effect of Tamarillo Fortification and Fermentation Process on Physicochemical Properties and Nutrient and Volatiles Content of Yoghurt
Source: Foods. 2021 Dec 29;11(1):79. doi: 10.3390/foods11010079 (PMC8750935; doi:10.3390/foods11010079)
Supplement: Supplementary file 1 [file foods-11-00079-s001.zip]

Archive with 1 entries (1 files):
- foods-1498539-supplementary.pdf
